# Supplementary material for: A splicing isoform of TEAD4 attenuates the Hippo–YAP signalling to inhibit tumour proliferation
Source: Nat Commun. 2016 Jun 13;7:ncomms11840. doi: 10.1038/ncomms11840 (PMC4909989; doi:10.1038/ncomms11840)
Supplement: Supplementary Data 1 — The YAP/TEAD4-FL, YAP/TEAD4-S, and YAP/RBM4 regulated genes. [file ncomms11840-s2.xlsx]

## Sheet: up-regulate
The YAP/TEAD4-FL, YAP/TEAD4-S, and YAP/RBM4 regulated genes
TEAD4-FL/YAP	TEAD4-S/YAP	RBM4/YAP
LOC100506860	AAAS	LOC100506860
ADPGK	PHACTR3	ITGA5
AAAS	CDK7	CHST1
SAGE1	GOLGA8B	AAAS
AAGAB	PSMB9	SAGE1
LOC286297	SAP30	LOC286297
PHACTR3	PCNA	PHACTR3
ERGIC2	ADAM17	ERGIC2
CDK7	ADAM19	CDK7
RPL36AL	UCP2	RPL36AL
HOXA11	HDDC2	CHMP5
HAS2-AS1	RIN2	GCNT1
LINC01098	SSSCA1	LINC01098
GOLGA8B	ATP6V1E1	DDIT4
CT45A3	TFAP4	GOLGA8B
CT45A6	SLC35F1	CT45A3
PSMB9	TSPAN17	CT45A6
MACROD1	ALG3	PSMB9
FAM64A	MPHOSPH10	PSMB1
ZNF830	HMGB3	TRIML2
TMEM173	CALR	LOC101926987
ZNF302	SKIL	MACROD1
C1orf50	LINC00939	ZNF830
FKBP11	LYPD4	TMEM173
UNC50	MRPS2	PPP3CA
PCNA	CHIC2	SAP30
LOC100133920	STARD3NL	C1orf50
PPT1	ZNF493	TTC22
PPT2	NDNL2	FKBP11
ADAM19	IDI1	HIST3H2BB
MIR7851	WWP1	VGF
UCP2	UBA3	PCNA
PPP1R13L	RPRML	ZBTB7B
TM4SF19	TAP2	LOC100133920
MPHOSPH6	KLC4	PPT1
DMAP1	NRP1	PPT2
CYFIP1	SIGLEC14	ADAM15
HDDC2	WNK3	ADAM17
HDDC3	PPIH	ADAM19
ZNF214	TEAD4	PPP1R13L
CITED4	RRN3P1	LAMB2
RIN2	LOC100272216	MPHOSPH6
SSSCA1	COPS8	LOC729159
ATP6V1E1	ZNF330	CDC42EP5
GDI2	GTF3C3	HDDC2
TFAP4	EIF1B	HDDC3
SPDL1	MRPL18	CITED4
TMEM256	ALKBH7	RIN2
TMEM253	PKIB	SSSCA1
SLC35F1	GDNF-AS1	ATP6V1E1
TSPAN17	PRIMPOL	GDI2
ALG3	FASTK	TFAP4
LOC101927418	LINC01125	TMEM258
SNRPD1	RPP25L	TMEM256
IFT43	DPM2	TSPAN17
MARK2	PRAF2	ALG3
WDR18	LOC101928571	N4BP2L2
PCID2	RPS6KB2	IFT43
SSRP1	EMX2	MARK2
LINC00408	TACO1	WDR18
MPHOSPH10	ELOF1	PCID2
ANAPC5	NUDT19	MPHOSPH10
HMGB3	BTNL9	ANAPC2
EEF1A2	FHL1	PSMD10
PFN2	GLRX5	EEF1A2
PPAN	PIH1D2	PFN2
CYTH3	CAMKMT	PPAN
LINC00939	NAF1	LINC00939
EIF4EBP3	SMURF2	EIF4EBP1
YBEY	GPI	EIF4EBP3
MRPS17	ZBP1	LYPD4
LYPD4	LOC100303749	CDK2AP2
TNNI3	RSPRY1	TNNI3
MRPS2	TTLL12	MRPS2
SMARCC1	GLT8D2	HIST1H1E
CHIC2	ADNP	COX7A2L
NDNL2	GTF2F2	SLC38A2
IDI1	LRRC42	CHIC2
PELO	LRRC45	STARD3NL
HIGD2A	PWWP2B	MTRNR2L9
HNRNPA0	VAX1	MTRNR2L8
LOC100240735	FOXP1	NDNL2
WWP1	CCDC58	MTRNR2L3
CTSL	MRPL40	MTRNR2L2
UBA2	SOX2-OT	MTRNR2L1
UBA3	RBM4B	MTRNR2L6
PWP2	NBPF1	SCN1B
RPRML	MTFR1	IDI1
POGK	NDUFA6-AS1	PELO
SYNGR3	RPIA	DLGAP1-AS1
TAP2	TMEM59	TRABD2A
MT1L	TMEM51	LOC100507600
NTN4	ZNF678	CTSL
NRP1	RUFY3	UBA2
DYNLT1	GNPAT	PWP2
SIGLEC14	FZD5	RPRML
TCERG1	USO1	POGK
AGAP6	TXLNGY	SYNGR3
CKAP2	EXOSC9	TAP2
PPIH	CDH2	UBAC2
PTHLH	SLITRK2	MT1L
ATF6B	PAFAH1B2	CHCHD6
PIR	KCNJ13	CHCHD7
ANKRD54	AKTIP	OVCA2
ARL1	LINC00998	NTN4
RRM1	UQCR11	NRP1
CRYBA1	CD83	SIGLEC14
ARL13A	LINC00502	ARHGEF10L
GFM2	NANOGNB	AGAP4
ITGB7	HIATL1	PPIH
RAN	CASC11	PPIB
TMED5	ANKRD1	PTHLH
LOC284837	ST3GAL4-AS1	ATF6B
FASN	CHAF1B	PIR
VSTM1	LRRC34	AMN
DNLZ	TOMM6	RBM22
GADD45A	ANXA4	ARL1
ZNF277	CDC26	RASA4B
TEAD4	RIOK1	CRYBA1
SAMD7	CAMK2N2	GFM2
ARFRP1	EFEMP2	IGSF8
TRAPPC5	GOLGA6L7P	ILVBL
RRN3P1	PRCP	EXT1
CDCA3	NEUROD2	LOC284837
SPRED2	CORIN	GADD45A
COPS8	PSAT1	GADD45B
COPS6	SPINT1	LRP1
ZNF330	MMADHC	TMEM220-AS1
GTF3C3	STAG2	YY1AP1
CDRT15L2	DPY30	PDHB
GPS1	TBL3	TRAPPC5
TTC18	LOC101929607	RRN3P1
ZFP91	FAM26E	LOC100272216
FBXO46	G6PC3	COPS8
EIF1B	NCS1	COPS6
MRPL11	TRAF2	DDRGK1
MRPL16	ELL2	CDRT15L2
MRPL17	CTDNEP1	GPS1
MRPL18	RNASEK	TTC17
DDX27	SGCE	TTC18
FLJ13224	EMC7	ZFP91
IFRD2	ARID5B	EGR1
ALKBH6	ARID5A	EIF1B
ALKBH7	CENPK	MRPL17
MINOS1-NBL1	UCA1	MRPL18
SEC14L1	RPP21	TGFBR3L
LTA4H	NDUFB1	NFKB1
PKIB	LYPLA1	NSA2
NIT2	PRDM2	FLJ13224
MAPK1	PPP5D1	GRIN3B
FOXRED1	NCK2	ALKBH6
ENTPD6	ETFA	ALKBH7
SNAPC2	INTS8	ALKBH3
MUTYH	MB21D1	MINOS1-NBL1
CCDC25	CSNK2A3	PKIB
CDKN3	C11orf73	HLA-F-AS1
ZEB2-AS1	UGCG	LOC101927143
WDR3	LOC100506675	LOC653513
COX6A1	FAM155A	LIMCH1
HSD17B4	NOVA1	CLDND2
LOC101929584	FAM216A	ZFAS1
UTP14A	LOC100507065	PREB
HTATIP2	DAAM1	GDNF-AS1
SLC29A1	FST	TTC9C
PRIMPOL	NAA15	LINC00152
SSR4	COQ7	ENTPD6
FASTK	GPR108	SNAPC2
LINC01125	CDKN1C	MUTYH
BECN1	GNG10	CCDC25
RPP25L	ANKRD44-IT1	ZEB2-AS1
DPM2	LINC01150	LINC00458
OR7E12P	ISCU	KRTCAP2
PRAF2	SMIM1	MAB21L3
TMEM50A	PAM16	HSD17B4
HNRNPR	STRADA	LOC101929584
PTRH1	RPUSD3	UTP14A
GTF3C6	ATF3	HTATIP2
TCIRG1	NKG7	SSR2
LOC101927911	LCOR	SSR4
SDF2L1	TRA2A	FASTK
ABTB1	KATNA1	LINC01125
RPS6KB2	KNSTRN	RPP25L
POLR3G	NXT1	DPM2
POLR3E	ZNF833P	PRAF2
CDK11B	MOAP1	LOC100506725
BRD7P3	VAMP7	TMEM50A
SCRN2	KIAA0408	TMED9
LUC7L	SIRT2	CD55
ZNF625	SIRT6	AARS
MIEF1	MFAP1	GAR1
JAK1	UBE2V2	GARS
SFSWAP	ATP5J2-PTCD1	TCIRG1
TACO1	NEU1	SDF2L1
VPS29	MED10	ABTB1
RARG	EFNA5	RPS6KB2
RARS	EFNA2	POLR3G
PTGES2	CDC42	POLR3D
SYF2	NUDT2	CDK11B
ELOF1	C4orf27	BRD7P3
DHX16	LINC00353	SCRN2
RPP40	C3orf49	LUC7L
SNHG5	LINC00116	ITM2C
FHL1	THRAP3	ZNF625
DARS	GSTM2	S100A6
GLRX5	RNF168	HOOK2
GLRX2	MRPL53	CAMK2G
PIH1D2	OSGIN1	WDR48
S100A10	RAB12	NMRAL1
TNXB	ELMO1-AS1	KLF4
TUBB4A	BMS1P20	KLF2
CAMKMT	LNX1	SFSWAP
GRB10	CXXC1	TACO1
HSD17B12	PRICKLE2	RARS
LOC101928943	CELF5	SYF2
PSMD1	LRRTM2	DNAJC10
NAF1	DECR1	FIS1
SMURF2	LRRC8D	DHX16
ZBP1	TBP	SCFD1
LOC100303749	RNF215	QSOX1
PHGDH	RNF214	LINC00550
RSPRY1	MED22	NUDT19
UTP6	2016-09-05	SNHG5
TTLL12	MMS22L	BTNL9
RNF114	SOX9	FHL1
NUP93	KLRC2	GLRX5
RAB40C	CD9	GLRX2
BFAR	ABCC5	S100A10
PNP	FOXL2	KLHL7
ADNP	C16orf74	TNXB
IGFBP2	CLNS1A	TUBB4A
IGFBP3	TIMM17A	GRB10
CYP2R1	PIGO	HSD17B12
MRPS18A	AAED1	PRKCSH
BRD8	CETN2	LOC101928943
BRD9	DNAJC2	COPS7B
GTF2F2	SEC61G	TCEANC
RAP1B	CDCA8	CST6
LRRC42	RGP1	SUMO1P3
LRRC45	EBAG9	CEBPG
LRRC48	KLF15	SMURF2
PWWP2B	TNFSF12-TNFSF13	ZBP1
CCDC152	LOC145474	LOC100303749
LOC650293	LOC653712	ZFAND2A
KRT8	KCNQ5-AS1	PHGDH
MRPL33	ZDHHC12	RGS10
ARPC4-TTLL3	PTTG1	TTLL12
CRABP2	CYP2D7P	PMM1
H2AFJ	COX7A2	NUP93
PRKRIR	MLLT3	RAB40C
WBSCR27	LOC101927437	TCEA2
VAX1	CCDC84	BFAR
RAB4B-EGLN2	RRAGA	PNP
UBE2D1	IFT27	GLT8D2
APOO	RC3H1	ADNP
CCDC58	APITD1	ZNF57
ALAS1	TLE1	IGFBP2
MRPL40	MAGEB2	IGFBP7
SOX2-OT	SNX24	BRD8
LOC101060211	PARK7	BRD9
APPL2	ARF4	BANCR
SIGMAR1	CD47	LMAN1
NFS1	NUBP1	C15orf48
GBAS	MSX1	PKD1
CLPB	CXCL14	GTF2F2
LMTK3	NT5C3A	RAP1B
RBM4B	USMG5	LRRC42
NBPF1	PPIL3	PWWP2B
MTFR1	ZNF576	MATN1
CMTM1	FGGY	TMCC2
CLK3	CTB-7E3.1	CRABP2
SNHG15	ECI2	CHMP2A
KPNA2	JAZF1	TP53AIP1
ZMYND11	RPS10P7	H2AFJ
WASH2P	FAM223B	WBSCR27
NDUFA6-AS1	FAM223A	VAX1
LOC101929736	RNF113B	FOXP1
HMOX1	LIG3	ALDH18A1
RPIA	CCS	UBE2D1
TMEM59	COG6	CCDC53
TMEM51	COG4	CCDC58
ZNF678	ARMC2-AS1	CABP5
MANBAL	RASAL1	ALAS1
ZWINT	GABARAPL1	ACBD3
KIAA1462	NOP10	MRPL40
PACRGL	DMKN	SOX2-OT
RUFY3	MRPL32	APPL2
GNPAT	NUCB2	ATP5H
FAM120C	PPP2CB	ATP5L
MAPK12	PTS	ATP5D
FZD5	BACH1-IT2	CLPS
USO1	DDX11	CLPB
PSPC1	PHTF1	RBM4B
TXLNGY	GPR85	NBPF1
MDC1	ASIC5	MTFR1
EXOSC9	FDX1L	ONECUT3
BCKDK	SLC25A30-AS1	B4GALT2
EXOSC5	SRGAP1	B4GALT7
SEC11C	ARL8A	ZMYND11
BMP2K	CCDC43	WASH2P
CDH2	C1orf123	NDUFA6-AS1
NUTM2B	LRRC16A	LOC101929736
FADS3	EEF1E1-BLOC1S5	RPIA
SIL1	LAMTOR4	SEC22B
SLITRK2	LOC100507194	CELA2B
CEP76	BEND3	TMEM59
POTEF	TAF13	TMEM51
ARMCX6	LINC00668	ZNF678
PAFAH1B2	RNF169	PRSS54
MT1E	SFT2D1	MPV17
NAE1	LOC101928491	MANBAL
NOP58	LOC101928495	PACRGL
SAAL1	PTP4A1	RUFY3
RHBDF1	ATG3	GNPAT
NPAS2	POLR2K	ZNF385A
FGF11	VENTXP7	MYL12B
KCNJ13	KRT86	TWF2
AKTIP	PHF5A	FAM120C
UQCR10	DUSP3	MAPK14
UQCR11	RBL2	MAPK12
EIF3D	SEMA4D	FZD5
LINC00502	SPCS1	USO1
NANOGNB	BZW2	PSPC1
HIATL1	CSNK2A2	TXLNGY
REEP2	FKBP6	BCKDK
CASC11		SKP1
CASC10		SEC11C
SLFNL1		GPER1
ANKRD1		BMP2K
RCC1		CDH2
ST3GAL4-AS1		CACFD1
SQLE		UFM1
GRAPL		NUTM2B
LOC101928008		HLA-B
CHAF1B		FADS3
BVES-AS1		SIL1
LRRC34		SLITRK2
MAGEA12		PAPPA
ARRB2		ARMCX3
AGPAT2		PAFAH1B2
UAP1		STARD10
SDHD		MT1X
R3HCC1L		MT1E
TOMM6		SAAL1
LARP1B		UBAP2L
EIF3L		JUN
RALA		JUP
DBF4B		RHBDF1
DNAJB1		RHBDF2
LOC101927311		SMOX
CALU		NPAS2
VPS37A		MAN2B1
ANXA4		AKR1A1
RIOK1		KCNJ13
CAMK2N2		AKTIP
TGFBR2		TNFRSF10D
CSTF2		GCM1
RBX1		LINC00998
UCHL3		ALDH2
EFEMP2		UQCR10
HNRNPH1		UQCR11
STOML2		MIS18A
SSBP4		EIF3D
GOLGA6L7P		CD83
PRCP		NANOGNB
IFT52		CCDC74A
NLRP2		HIATL1
RQCD1		CGB
ZFP36		REEP2
COPB2		REEP6
NEUROD2		ANKRD1
PSAT1		ST3GAL4-AS1
MMADHC		SQLE
HMGA1		ABCD4
UPF3B		NDUFAF3
C5orf56		MALAT1
NELFA		LRRC34
DBNDD2		C3orf65
SEL1L3		EVI5L
NOLC1		ARRB2
DPY30		MGLL
TBL3		ENKD1
PITX1		C9orf131
LOC101929607		AGPAT2
G6PC3		AGPAT1
RHOG		UAP1
PRPF19		SDHB
TRAF2		LINC01267
POLR1B		MOB4
POLR1C		R3HCC1L
HOXB8		TOMM6
HOXB4		TOMM7
ELL2		LARP1B
HSPE1		EIF3K
SMCO4		EIF3M
CTDNEP1		RALA
RNASEK		DNAJB9
ZNF565		LOC101927311
SGCE		NENF
NPW		CALU
VEGFB		VPS37B
EMC7		VPS37A
ARID5B		ANXA4
ARID5A		CDC26
CENPK		RPL35A
CENPF		DLEU7-AS1
DHX33		RIOK1
RPP21		CAMK2N2
KRTAP5-1		TGFBR2
LOC100289473		CSTF2
BOLA3		RBX1
NDUFB9		EFEMP1
NDUFB1		EFEMP2
MRRF		UROD
FAM9A		MRPL23-AS1
LYPLA1		GOLGA6L7P
SPAG5		PRCP
LINC00539		LOC100188947
GAD1		DMWD
NPDC1		COPB2
PPP5D1		NEUROD2
NCK2		PSAT1
ETFA		SPINT1
PRR24		MMADHC
RAD52		C5orf56
RNF34		SESN2
MB21D1		SEL1L3
MAP2K3		DPY30
LOC100508046		TBL3
PSMF1		DBP
CSNK2A3		AMPD2
CSNK2A1		AREG
KDM5D		PITX1
ETV3		LOC101929607
C11orf73		FXYD1
C11orf74		G6PC3
CDR2		RCN3
COPRS		RHOG
SPPL2B		PRPF19
UGCG		TRAF2
ZC3H15		POLR1B
LOC100506675		MAGOH2
UXT		ELL2
ZNF404		SNAI3
ILKAP		FBRS
TAX1BP1		SMCO4
CHD2		CTDNEP1
CORO6		RNASEK
FAM155A		ZNF565
NFU1		STYXL1
DIO1		SGCE
FAM216A		NPW
B3GNT7		VEGFB
LOC100507065		EMC9
FN1		EMC7
DDX21		ARID5B
FST		ARID5A
WASH3P		CENPK
PP14571		UCA1
FAM72B		TRIB3
UBE2N		DHX36
HIST2H2BC		RPP21
HIST2H2BF		KRTAP5-1
GPR108		NR4A1
SETSIP		BOLA3
C3orf18		NDUFB1
CDKN1B		MRRF
TMEM123		LYPLA1
IGFBP6		SPAG5
EIF1		STEAP1
TCFL5		ARHGEF25
BRI3BP		PPP5D1
GNG10		NCK2
C16orf92		LOC286370
COPZ1		ETFA
TMEM14C		FTSJ2
KIF22		PRR24
CCDC34		RAD52
SARS2		RNF34
CWC15		INTS8
TAF1D		MB21D1
CCNE2		CHRNB4
TIMM9		ZNRD1
ISCU		MAP2K3
PAM16		LOC100508046
CA11		PSMF1
RAB26		CSNK2A3
PPP2R3C		CSNK2A1
STRADA		KDM5D
COX17		ETV3
FBXW7		C11orf73
RPUSD3		C11orf74
KIF20A		COPRS
ATF3		SPPL2B
CTNNAL1		UGCG
TRA2A		THSD4
TRA2B		ZC3H15
TSC22D3		ITGB1BP1
TSC22D2		LOC100506675
KATNA1		MRPL24
KNSTRN		MRPL21
IARS		LGALS2
CXCL2		ATG101
NDUFA7		TAX1BP1
NDUFA1		CHD2
HAUS8		GRPEL1
SDCBP		SRGAP2B
LOC101927795		FAM49B
NXT1		CORO6
LINC00568		FAM155A
ARHGEF16		NFU1
MITD1		FAM216A
ZNF833P		LOC100507065
FBXO7		DDX21
KIAA0408		TRUB2
FRG1B		FST
SIRT2		PP14571
SIRT6		FAM72B
MFAP2		UBE2N
MFAP1		HIST2H2BC
TOX2		COQ7
UBE2V2		GPR108
LBR		SETSIP
ATP5J2-PTCD1		C3orf18
IMP3		CDKN1C
SNX5		CDKN1B
LOC100128568		SLC35B2
MED10		IGFBP6
BCL7A		EIF1
EFNA5		TCFL5
EFNA2		TUSC2
C1orf186		GNG10
SMIM19		GNG12
CNTROB		C16orf92
NELFB		COPZ1
RCCD1		TMEM14C
SLBP		NUDCD3
C4orf27		STX8
RNF44		KIF22
MATK		CCDC36
LINC00353		CWC15
RNPEPL1		MAGED1
CEP85		STC2
2016-03-04		DDOST
NME1		MCOLN1
LINC00116		TAF1D
THRAP3		SRGAP2-AS1
GSTM2		TIMM9
TSR2		HCFC1-AS1
NRAS		CSNK1E
MRPL53		ISCU
BLK		SMIM1
KLF10		SREBF1
RRAD		OXCT2
RNPS1		PAM16
DISC1FP1		MT2A
LIMA1		MYL6B
MFF		CA11
DDT		RAB26
MDH2		STRADA
OSGIN1		COX17
SOX13		FBXW7
PKP4		TMEM75
RAB12		RPUSD3
CRNDE		CAMK1G
LSM1		RPL39
BMS1P20		ATF4
PDCD2L		ATF6
LNX1		ATF3
MCEE		PPAP2C
LOC145783		SNRNP27
TSG101		NKG7
ENOPH1		OXTR
CXXC1		TRA2A
MAGEA3		TRA2B
FIP1L1		TSC22D1
UQCRFS1		TSC22D3
SCMH1		TSC22D2
GLUD1P7		KATNA1
HAVCR1		KNSTRN
TMEM120A		IARS
ADM		CXCL1
ADK		CXCL2
CELF5		CXCL8
DDB1		NDUFA7
GNL3		F8A1
IMPA2		HAUS8
LRRTM2		HAUS4
ASF1B		HIST1H2BC
ZNF207		NXT1
DECR1		LINC00568
LRRC8D		COA5
COLEC12		ARSD
AKAP12		ZNF833P
JTB		TMEM132A
SMN2		VAMP7
FBRSL1		KIAA0408
FMNL2		FRG1B
MAPRE1		LINC01007
RNF215		NPRL2
RNF214		SIRT2
MED22		SIRT6
MED25		TEX36-AS1
2016-09-05		MFAP1
PARP3		GYPC
MPST		UBE2V2
LOC101929231		ATP5J2-PTCD1
ZCCHC9		ATP1B3
KDELR3		PLD3
NYAP2		SNX5
RASL10A		SEPW1
RBM17		LOC100128568
ASNS		NEU1
SLC1A6		MED10
CD9		BAI2
ABCC5		CHAC1
ICT1		EFNA5
STRA13		EFNA2
GGCT		EFNA1
FOXL2		TFPI2
TMEM141		HNRNPA1L2
C16orf74		NELFB
NDRG1		CDC42
CLNS1A		RCCD1
SRM		NUDT2
TIMM17A		EPHX4
PIGO		KTN1
LINC01271		NINJ1
AAED1		SLBP
CETN2		C4orf27
DNAJC2		XPOT
CDK5RAP3		LRRC37B
SEC61G		DCUN1D1
WRAP73		MATK
CDCA8		OSBPL5
GMEB2		LINC00353
EBAG9		GJB2
KLF15		PSMC6
TNFSF12-TNFSF13		CEP85
LOC653712		FAM65A
CPNE7		C16orf45
DNMT3A		NME7
SNRPE		LINC00116
KCNQ5-AS1		THRAP3
ZDHHC12		GSTM2
LSM14A		TSR2
SPSB1		PDZD11
PTTG1		RNF168
ATP13A1		P4HA1
E2F1		MRPL50
ARFGAP3		MRPL53
COX7A2		IQCE
AZI2		IQCD
MIER2		MICALL2
MLLT3		KLF10
PCDHA3		RRAS
PCDHA5		TNFSF14
OAS2		TCF7L1
LOC101927437		RWDD4
RPS13		MICAL2
LOC100287036		CASP4
TSSC1		OSGIN1
RRAGA		PPFIA2
APITD1		C7orf69
TLE1		WFS1
MAGEB2		CCDC64B
IRF9		LSM1
SNX24		ELMO1-AS1
LINC00467		BMS1P20
LINC00460		TOMM20
UNG		KIAA0101
PARK7		SEC23B
MAD2L1BP		LNX1
CCNG1		C9orf16
ERI3		MCEE
ARF4		HRSP12
FAR2		LOC728024
IL31RA		LOC145783
NSDHL		ENOPH1
GAS5		CXXC1
FCGR2A		FIP1L1
MRPL4		THAP7
POLR2J		UQCRFS1
VBP1		TXNDC9
CCDC109B		PRICKLE2
ITFG3		HAVCR1
CTU1		EGFL8
MSX1		TMEM120A
CXCL14		ANKRD27
LOC100506100		ADC
C21orf59		ADM
ACP1		ADK
GLA		CELF5
USMG5		GNL3
NAAA		IMPA2
S1PR2		FAM24B
PPIL3		METRNL
ZNF576		LRRTM2
RPL17		DECR1
FGGY		DNER
CTB-7E3.1		LDOC1
ECI2		LRRC8D
JAZF1		SQRDL
DGUOK		AKAP12
RPS10P7		ECSIT
NDUFC1		FBRSL1
CBFB		RNF215
SF3A2		RNF214
FAM223B		MED22
FAM223A		2016-09-05
RNF113B		YARS
UIMC1		MPST
LIG3		ZCCHC9
CCS		KDELR2
COG8		KDELR3
COG6		IAH1
COG4		ASNS
TRMT6		CD99
NDUFAB1		KLRC2
ARMC2-AS1		INHBA
TIMM13		CD9
LRR1		AACS
CCDC129		ABCC5
GABARAPL1		ICT1
PSME1		RCOR1
NOP10		STRA13
TIMM21		FAM183B
PPME1		COX4I1
DMKN		FOXL2
NR0B1		TMEM141
BAK1		SMOC1
MRPL37		PSMA6
FAM92B		C16orf74
THOC3		ZNF853
THOC7		NDRG1
PHLDB3		SRM
LOC101929524		PIGO
PPP1CC		NCK1-AS1
NUCB2		EIF2D
PPP2CB		CETN2
VPS72		DNAJC2
ABHD10		CDK5RAP3
PTS		SEC61G
TMEM30A		WRAP73
BACH1-IT2		CDCA8
DDX11		RGP1
SLC2A1-AS1		CARS
OXLD1		NSMCE1
PHTF1		GPALPP1
GPR85		RRP36
PRKRIP1		PPP1R15A
LOC101927123		EBAG9
PMP22		KLF15
SPA17		TNFSF12-TNFSF13
LINC00704		LOC653712
SRGAP1		DNMT3A
LTV1		KCNQ5-AS1
ARL8A		ZDHHC12
TTC7B		LOC388849
MCM3		PTTG1
CCDC43		PYCR2
MCMBP		CYP2D7P
C1orf123		ARFGAP3
LRRC16A		COX7A2
EEF1E1-BLOC1S5		MTHFD2
LAMTOR4		ACTL10
CBS		MIER1
PICALM		MIER2
MRPS35		MLLT3
LEKR1		TMEM39A
LSM12		OAS2
RPS27L		ASPHD1
TAF13		LOC101927437
ABHD14B		LOC100287036
SERPING1		TSSC1
EBNA1BP2		RRAGA
SNHG22		GGT1
PPP2R2A		RC3H1
SFT2D1		ISG15
RPN2		MAP1LC3B
RPL21P44		APITD1
LOC101928491		EIF4A3
LOC101928495		TLE1
SNRPA1		MAGEB2
PRPF40A		IRF7
SEPHS2		IRF9
WEE2-AS1		SNX24
SLC25A5		TEX101
CMIP		LINC00467
IGSF23		LINC00460
ACYP1		PARK7
LOC100506071		ERVFRD-1
NEURL3		CHODL
COMMD6		POLR2J3
POLR2K		CCNG1
ST7L		DAP
MTFP1		PPP4C
GTF2IRD1		ERI3
SF3B4		ARF5
VENTXP7		ARF4
STX1A		CLIP2
KRT86		CLIP1
DPP3		CD44
PHF5A		CD47
ELOVL2		CD40
DUSP5		FAR2
DUSP3		IL31RA
RBL2		GAS5
FBL		FCGR2A
TSTD1		POLR2C
OTUD5		POLR2B
TOR3A		VBP1
BZW2		CCDC109B
CADM4		ITFG3
SLC35C1		CTU1
GPR39		LOC100506100
GPR32		NAAA
CSNK2A2		S1PR2
FKBP6		ENY2
LINC00707		PPIL3
LOC100128573		RPL17
FAM13A		FAM162A
HTATSF1		FGGY
BET1L		CTB-7E3.1
		SAT1
		MMS19
		ECI2
		JAZF1
		AMZ2
		NAA38
		RPS10P7
		NDUFC1
		RNF113B
		TSPO
		UIMC1
		LOC344967
		LIG3
		CCS
		COG6
		SEMA3C
		ARMC2-AS1
		MARS
		CHI3L2
		CNOT7
		RASAL1
		GABARAPL1
		PSME1
		GRHPR
		NOP10
		TIMM21
		GSN
		PPME1
		DMKN
		BAK1
		MTMR9LP
		MRPL36
		MRPL37
		MRPL34
		MRPL32
		THOC3
		THOC7
		RECQL5
		PPP1CB
		PPP1CC
		KIAA1841
		NUCB2
		PPP2CB
		VPS72
		ABHD10
		ABHD12
		ARPC3
		TMEM30A
		STARD3
		DDX11
		CHURC1-FNTB
		PHTF1
		PRKRIP1
		NPIPB5
		PIM1
		PMP22
		SLC25A30-AS1
		SRGAP1
		LTV1
		ARL8A
		TTC7B
		UBE2E3
		CCDC43
		AIM2
		MCMBP
		C1orf123
		PCCB
		LRRC16A
		LOC101927688
		LAMTOR4
		LAMTOR1
		HSD11B1L
		COL13A1
		CBS
		TPRA1
		LSM10
		GPM6B
		RPS27L
		DPCD
		TAF13
		CYR61
		ADORA2A
		BST2
		SERPING1
		SCAMP3
		TJP3
		LINC00668
		PPP2R2A
		HNRNPDL
		SFT2D1
		LDHAL6B
		RPN2
		TMEM43
		THOC7-AS1
		LOC101928491
		LOC101928495
		PRPF40A
		WDR66
		WEE2-AS1
		PTP4A1
		IGSF23
		RPL26
		ACYP1
		COMMD5
		SHFM1
		POLR2K
		ST7L
		C20orf144
		TRNAU1AP
		TMEM126B
		CCDC147-AS1
		SH2D2A
		SURF2
		VENTXP7
		SRGN
		KRT86
		PHF5A
		GOT1
		BCAM
		DUSP5
		RBL2
		NUPR1
		OTUD5
		HTRA1
		TOR3A
		SPCS1
		BZW2
		SEC63
		SLC35C1
		CSNK2A2
		ZCRB1
		DBIL5P2
		PIM3
		FKBP6
		NHP2L1
		LOC100128573
		YIPF3
		LRRC75A
		SND1
		USP8
		TNFRSF11B
		C16orf86
		GBP3
		ELFN1
		BET1L
		KRBOX4
		TULP2

## Sheet: down-regulate
TEAD4-FL/YAP	TEAD4-S/YAP	RBM4/YAP
CFB	TRHR	TRHR
MTCL1	CKS1B	FAHD2A
LRIF1	CFB	TTC21B-AS1
TTC21B-AS1	NCBP2-AS2	SRRD
SYT5	RAD9B	LOC100506639
SRRD	UPK1A	FAM151A
FKBP1B	KIAA1522	MIR147B
FAM151A	GCNT7	ERI3-IT1
LINC01194	LPCAT2	RDM1
LOC729159	LINC01098	DPY19L2P3
IL24	GATA3-AS1	GCHFR
GPR146	C9orf142	RFFL
SLC7A4	TMEM165	CKMT2
DAGLB	FAHD2A	RILPL2
IGFBP7-AS1	C11orf35	FAM27B
LOXL1-AS1	CHMP4A	RASGRF2-AS1
RAB6C	TTC21B-AS1	INCA1
FAIM3	SYT5	DPM3
ERI3-IT1	CBX3P2	GPC5-AS1
RDM1	ODC1	LINC01284
DHRS11	LOC100127888	MIR3655
MIR219A1	FKBP1B	C1orf85
CALY	LOC100506639	EPOR
C10orf55	ZBTB7A	AGAP2
QRFP	FAM151A	TDP2
LYPD3	CNRIP1	SBDSP1
LYPD1	SPIN2B	SHMT1
GATSL3	LINC01194	TMED8
FAM27B	MIR147B	MAML1
GTF2H2	TIMP1	LOC101929717
BLOC1S5	HOXB-AS3	IL3RA
SLC38A6	CLMP	KHDC1
SCN1B	SPATA13	FAM57A
FUOM	GPR146	TRMU
RASGRF2-AS1	SLC7A7	HCK
LOC100507600	DAGLB	MIR645
PDPN	PDCL	RPL29P2
STAMBPL1	IGFBP7-AS1	ERCC1
ZIM3	LOC339666	MIR215
GPR62	RAB6C	TAF7L
NFKBIE	NAV2-AS2	TMED1
GPC5-AS1	FAIM3	HSPE1-MOB4
LINC01284	PDXP	ZNF503-AS1
MIR3655	ERI3-IT1	TMEM68
ARHGEF10L	LOC101927418	CERKL
AGAP4	ADAP1	ZNF788
ZC3H12A	DHRS11	TTI1
TAPBPL	DPY19L2P3	LOC101927780
RASA4B	STOM	ASB9P1
MAML1	PSMD12	CXCR6
TEAD3	MIR219A1	SLC9B1
LRRC14	MND1	LOC100288123
CDCA5	LINC01116	TYMSOS
CEMIP	DCXR	IPPK
COL6A2	CCNI2	KCNMA1
CHKB	FLRT1	LINC01030
TNFAIP8L2	QRFP	LOC100996249
VCAM1	LINC00934	MIR6720
TRMU	PRAC1	NPHP3-AS1
IL11	CKMT2	LOC646736
CADM3-AS1	RILPL2	PMM2
ZMYM6NB	LYPD3	ACRV1
ADSSL1	RGS3	LOC101927134
LOC653513	IFI30	ENDOG
LOC100131315	COL27A1	GULP1
RPL29P2	GATSL3	TMEM102
GSTZ1	LOC101559451	PIANP
HIF1A-AS1	FAM27B	TEX40
MIR215	BLOC1S6	LOC100270679
CREG1	BLOC1S5	RAB4B-EGLN2
MBP	BLOC1S4	DUSP28
OSM	BLOC1S1	MBOAT4
HSPE1-MOB4	MTRNR2L6	ZNHIT2
ZNF503-AS1	FUOM	KIAA0895
TMEM60	UBXN11	LOC100507424
UGT2B10	DLGAP1-AS2	KRT17
ZFX-AS1	B9D2	CMTM1
KLF4	MTX2	RNMTL1
LOC100130476	LOC100240735	RNU6-71P
PTGIR	INCA1	LINC00896
TTI1	PDPN	TBC1D28
LOC101927780	GPR62	PRR15L
CXCR6	NFKBIE	NUTM2A
ARR3	DPM3	FADS2
LOC285762	GPC5-AS1	DUS4L
MPV17L2	CHCHD5	NCAPH2
WASH7P	LINC01284	FAM166A
AMIGO2	LINC01289	GRAPL
NPHP3-AS1	MIR3655	FAM182B
SLC13A4	NDE1	CIB2
SMDT1	C1orf85	TMPO-AS1
IGFBP7	GDPD2	TNXA
CKLF	SCUBE3	TTC31
LOC102724596	SMIM12	LOC728463
GLIS3-AS1	PPIC	SPAG5-AS1
PSD	DCPS	STAG3L3
ASAP3	AMT	ALG13
RNVU1-19	ARL2	LOC158434
NRM	RRM2	SNORA15
PCED1B	ZC3H12A	SNORA12
PIANP	RAD51-AS1	MIR548D2
TEX40	SULT1E1	HNRNPH2
EDIL3	RASA4B	SNX15
FAM104B	LINC00528	C1orf204
CCDC59	DCTN3	CLEC2L
MBOAT4	MXRA8	LKAAEAR1
LOC101927811	IGSF5	ACAD8
LOC102546294	MOB1A	GALT
ZNHIT2	SHMT1	CCR10
ZP3	RNASEH2A	HIGD1C
RMRP	TMED8	HIGD1B
LOC254896	RCE1	DCTPP1
ADD3-AS1	KCNV2	GHRLOS
ACAA1	MAML1	ITPA
MIR941-4	LRP3	PPP4R4
MIR548I1	TEAD3	BTBD10
ZKSCAN4	SAMD5	SGCG
RNU6-71P	SAMD7	EMC2
TMEM156	PEF1	ZNF286B
LINC00896	RRN3P3	NPB
ANKRD13B	IL3RA	RNU6ATAC
FZD1	CDCA5	SPAG8
MIR1234	CRISPLD2	CASC20
PRR15L	COPS5	CDRT15
ACKR3	LOC155060	MYLK
HLA-H	PRDM7	ATP5G1
DUS4L	EPGN	LOC100288069
MMP9	PTDSS1	C11orf71
MMP2	DCDC2B	MYO19
NLGN4Y-AS1	FBXO48	LOC101929512
CHAD	CATIP	CAPS
ATP6V0B	MRPL14	BCORP1
COL5A1	RNF121	RHNO1
NME1-NME2	SIAH2	MMP24
LOC101928363	FAM27E2	LOC283038
PRICKLE2-AS1	LOC101929505	PTCD1
RTN4RL2	CHKB	HIST2H2BE
AGBL5-AS1	GRIN3B	GNRH1
CGA	TNFAIP8L2	LOC101928891
OR2H2	PPP1R14A	S100A9
TNXA	NRIP2	LOC100131094
GTF2H2C	VCAM1	FAM41C
DNAJB5	TRMU	STAG3L5P
GREM1	DOCK4-AS1	PPIAL4G
LOC728463	SMG1P7	FAM120AOS
MTRNR2L10	SEC14L3	COX14
ANXA8	IL1A	C21orf37
BTN2A3P	IL1B	KAT5
STAG3L3	ZDHHC24	ZNF613
LOC727751	OR4F13P	HCST
HSD17B10	CYHR1	LOC102467223
LOC283585	CARS2	LOC101928138
SNORA18	ZMYM6NB	CA7
SNORA15	LOC102724927	LOC101928674
SNORA12	MIR548F2	ANKRD10
MIR548D2	HCK	PPAN-P2RY11
EFEMP1	ZNF429	HAUS7
ANPEP	MIR645	MED11
GGN	LINC00395	LOC100130539
CHRDL2	OSCAR	SULT1A4
GOLGA2P9	TMEM134	SULT1A3
SLC25A26	C11orf88	STEAP1B
SNX15	HCG4	AVEN
LINC00473	AUP1	MIR1909
C1orf204	RPL29P2	PERM1
LINC00273	CHMP1A	TMEM191A
ORMDL3	ZEB2-AS1	ANKHD1-EIF4EBP3
HIGD1C	UBE2G1	SGPP2
HIGD1B	APBB3	NOD1
METTL12	C1orf145	LINC01169
POLE4	GSTZ1	DISC1FP1
CSF2	MAB21L2	LOC389033
CSF3	ERCC3	PKP3
FAM161B	USB1	LOC100128361
SGCG	HIF1A-AS1	LOC101929829
LEP	SPDYE2B	SCO2
NPB	MIR215	OR2A42
FLOT2	LOC100506725	LINC00880
LOC283177	PLGRKT	TRIM11
LINC00948	BZRAP1-AS1	TRIM17
RNU6ATAC	SRA1	WISP3
LOC101928335	HIST1H4I	HIST1H2AK
C17orf47	PTRH1	KLRK1
CDRT15	CD99L2	ALOX12
LOC100420587	MTIF3	CTRL
C11orf71	CARKD	LNP1
TCEAL8	SERINC1	ZBTB8OS
CXorf23	ABTB2	SMN2
ADARB2-AS1	FBP2	PARP9
RAC2	TMEM127	LOC101929234
CAPS	HSPE1-MOB4	CEMP1
BCORP1	ZNF503-AS1	LOC101927501
RHNO1	SLC52A1	CLEC12A
BFSP1	OAZ2	MIR4687
PTCD1	SCT	KIRREL3
TRPA1	WFDC8	MGC72080
NPIPA1	TMEM60	LOC102724084
LOC101928891	TMEM68	TIMM22
S100A9	UGT2B10	LINC00308
ITGB2-AS1	ZFX-AS1	MYCBP
LINC00448	S100A4	LOC101927322
ANKRD44-IT1	C9orf53	MDP1
LOC101929596	LOC440173	FLG
TTLL3	FLJ33534	LOC100133315
CYTL1	CDHR5	PTENP1-AS
STAG3L5P	LOC100130476	ACTRT3
LOC101928386	ZNF789	OR2A1
PPIAL4G	GCH1	SNORA26
ARRDC2	LINC00501	GAGE2A
TMEM219	PTGIR	RAB41
GAS6-AS1	LINC00960	MIR7161
CAMK1G	CPSF4L	PCDHA5
LOC102467223	CTAGE4	ACMSD
SNORA16B	TTI1	C1orf213
PPAP2B	TADA2B	FNTB
NKG7	LOC101927780	LINC00260
LCOR	CXCR6	LOC100506713
HAS1	LOC100996693	ULK4P3
PPAN-P2RY11	LOC100288123	MIR548Q
LOC729739	PPT2-EGFL8	HOXC9
LINC00565	FHL2	SUMO1
C2orf74	TNXB	FSBP
ZNF181	EFCAB1	C9orf41
LINC01361	WASH7P	MCHR2-AS1
VAMP2	LOC101928290	ZNF28
FBXO2	CMC1	MC1R
KCNMB3	ZFAND2A	CREB3L4
LINC01007	RBFOX3	MYT1
TEX36-AS1	DYDC1	HOXC-AS1
SNAP25	HLX-AS1	THAP7-AS1
AKR1C1	NPHP3-AS1	OR7E91P
SLC30A1	PREX1	GLIPR1L1
CHAC2	LOC646736	TSPO2
LOC101927881	RGS14	ZNF671
LOC100130539	GTSE1	SOCS1
TFPI2	HERC2P4	PCNA-AS1
PPIAP30	MRO	C6orf1
LOC101929549	SMDT1	C6orf7
PROCA1	RCOR3	LOC101929319
SULT1A4	CKLF	MIR3190
SULT1A3	LOC101927709	GPR137
DKFZp686K1684	GLIS3-AS1	LOC100507462
SLC15A3	DNAJB14	GPR88
DSG3	PSD	LOC101927123
GHRL	AVPI1	GOLGA6L17P
AVEN	ASAP3	HSPA12B
CTGF	BANCR	MIR4665
L1CAM	RNVU1-19	LOC100289580
MIR1909	AKR1B10	SPATA25
ST8SIA6-AS1	CCL20	DEFB109P1
TMEM191A	SNORA65	MIR548H2
LINC00113	CCZ1B	RASD2
CPT1B	PODXL2	MIR4257
DUSP14	LLGL2	ARMC6
ANKHD1-EIF4EBP3	NANP	TMEM261
PDZD11	ENDOG	SFT2D3
SPRY2	BDH2	LOC442132
DICER1-AS1	DUXAP10	NOSTRIN
NOD1	KRT7	C1QTNF9B
LINC01169	PIANP	OR6F1
CATIP-AS1	EMC10	ATRIP
LOC389033	TEX40	OXCT1-AS1
C4A	LOC100270679	SUOX
TNK2	APOO	MIR4435-1HG
LINC00602	CCDC57	ZNF224
CCDC64B	MBOAT4	STXBP5-AS1
LOC100128361	CBWD5	LOC101928414
LSM6	NEK5	MIR324
SLC35G2	CCDC9	PP12613
C14orf164	LOC102546294	GPX3
LINC00880	MRPS26	TGIF2
LINC00887	PRORSD1P
PLIN4	KGFLP2
EGFL8	HTR2B
KLRK1	RMRP
SIK1	LOC254896
C21orf67	ADD3-AS1
DGCR11	C2orf61
LOC101928784	MIR941-4
NRSN2	MIR548I1
ZBTB8OS	LINC00615
MED28	SOGA3
AGTRAP	WASH2P
MIR4687	RNMTL1
RTCA-AS1	LOC101929736
SDHAF1	ZKSCAN4
TIMM22	RAB39A
LINC00319	IL12B
COL7A1	CELA2B
FAM183B	PRND
TPRG1-AS2	TMEM156
LOC102724163	ARL16
SMOC1	WDR73
C16orf70	LINC00896
LPPR2	LOC115110
TCL1A	ANKRD13B
MDP1	EIF4ENIF1
RAET1K	DNAJC21
PTENP1-AS	KANK4
LOC388849	ABHD8
SNORA20	KMT2E-AS1
SNORA26	LOC285074
GAGE2A	MIR1234
LOC101448202	PRR15L
MIR7161	EXOSC7
POMK	TXNL4B
GGTLC2	NUTM2D
WDR31	NUTM2A
TRIM68	HLA-J
REXO4	HLA-H
C1orf213	MST1
LOC100506713	CYP3A43
THAP10	ASIP
POMZP3	STARD10
ARHGAP8	CERCAM
MIR548Q	MMP9
POLR2G	TRAPPC2L
POLR2H	GNPTAB
FSBP	DACT3-AS1
LOC100505835	NPAS1
IL6	C12orf49
IL7	HIST3H2A
LOC100132891	FGF11
SLC9A3	TNFRSF10A
ZNF253	SMAGP
C1QTNF1	CEP170
CHI3L2	CHAD
CXorf31	ASL
FADD	LAMP3
ATP2B1	CD81
FIZ1	CD82
ZNF671	CCDC74B
SAA1	LOC101928363
PTCHD3	RTN4RL2
ST3GAL3	AGBL5-AS1
PPM1M	LOC286177
SOCS1	GRAPL
C6orf1	LINC00310
LOC101928909	FAM133CP
MOCOS	FAM182B
CHURC1-FNTB	TMEM45B
C9orf172	LOC100652768
PCDHGC3	CIB2
RNF180	ARID3A
ANAPC13	LY6G5C
PILRA	CSNK1G2-AS1
KIF25-AS1	HIST2H2AB
MIR4665	TNXA
LINC00423	PQLC2
LOC102724508	GTF2H2C
SPATA25	GEMIN4
MIR548H2	SDSL
RASD2	LOC101927311
MIR4257	NTAN1
YPEL3	HOMEZ
TMEM190	LOC728463
TMEM198	CBR3
LDHAL6B	LINC00581
LOC442132	STAG3L3
SLMO1	KCTD7
VASN	LINC-PINT
WDR61	ALG13
IQCF3	IL32
NOMO3	HSD17B10
OR6F1	LOC284757
ATRIP	GTF2A2
LINC00909	SNORA18
H2AFB2	SNORA15
HTRA1	SNORA12
LOC101928414	RARRES1
MIR324	MIR548D2
PP12613	FLJ33360
AANAT	WRB
GPX3	GGN
FAM95C	CHRDL2
TNFRSF11B	MRPL23-AS1
	PRCC
	NUDT22
	WDR24
	ZNF770
	SLC25A29
	COLCA1
	SNX15
	ICAM1
	NRG1
	SLFN5
	MSRB2
	C1orf204
	LOC100130872
	CLEC2L
	HTR7P1
	DBNDD1
	LKAAEAR1
	OPN1SW
	LINC00273
	CCDC90B
	MRGPRX3
	CD37
	ORMDL3
	LOC101929608
	PIEZO1
	FXYD1
	CCR10
	ANXA2R
	HIGD1C
	HIGD1B
	METTL12
	HOXB7
	TMEM222
	DDA1
	TWIST2
	GHRLOS
	ITPA
	PPP4R4
	SMCO3
	MAST3
	GALK1
	CSF2
	CSF3
	FAM161B
	SGCG
	SGCB
	TXNDC12
	ZNF286B
	ALDH8A1
	FLOT2
	PLA2G10
	CLCF1
	ZNF763
	KRTAP5-1
	NDUFB2
	MELK
	SLC10A1
	RNU6ATAC
	FAM9C
	MC2R
	SPAG8
	SPAG4
	FUT11
	FGD5P1
	LOC102723426
	LOC101928335
	WHAMM
	GPAT2
	LOC645638
	CASC20
	CASC21
	SLC22A9
	C6orf52
	TPPP
	CDRT15
	MYLK
	GORASP1
	LOC100420587
	PBDC1
	TSPAN9
	ATP5G1
	LOC102800447
	C11orf71
	TCEAL8
	SYNGR1
	ATP1A2
	SPHK1
	CXorf23
	EGFR-AS1
	DPYSL5
	TMC4
	ADARB2-AS1
	NPTXR
	LGALS2
	ELL
	ILKAP
	CHD6
	CAPS
	BCORP1
	SBF1
	RHNO1
	SPANXA2-OT1
	BFSP1
	TCAIM
	B3GNT6
	LOC283038
	PARD6B
	DSCR8
	PTCD1
	FAM72B
	HIST2H2BF
	C1R
	COQ6
	MUC21
	AVPR2
	FAM118B
	LOC101928891
	S100A1
	C16orf92
	ITGB2-AS1
	NUDT14
	TBC1D22A
	KIF2C
	CCDC30
	LOC101927348
	DPPA4
	WDR52-AS1
	LOC101929596
	TNFAIP8
	C6orf48
	STAG3L5P
	SYNGR2
	LOC101928567
	LOC101928386
	SMIM4
	SMIM8
	PPIAL4G
	FOXO3B
	C2orf43
	MOGAT3
	ARRDC2
	FAM120AOS
	RABGAP1L
	TNS3
	TMEM219
	COX14
	C21orf37
	C21orf33
	ZNF613
	LOC101928731
	HCST
	FAM200B
	LOC102467223
	IL12A-AS1
	RPL3L
	SNORA16B
	LOC100505811
	LOC100505817
	BUB1B
	B3GALT6
	P4HTM
	LOC101928138
	ADAMTSL4
	LOC256880
	LOC101928674
	LIPT1
	HAUS7
	LOC729739
	HIST1H2BD
	UNC45A
	LOC101929657
	HIST2H3D
	CAT
	ARSK
	KCNRG
	LINC01361
	FBXO2
	DNAJC1
	LPHN1
	FSD1
	RNF157
	NAGK
	PGAP2
	MFAP4
	C11orf49
	TNFSF10
	CROT
	CKMT2-AS1
	SSTR2
	IMP3
	POU5F1P3
	PGAM2
	AKR1C1
	SLC30A7
	BCL7A
	LOC101927881
	LOC100130539
	ZNF717
	XCL2
	PDZK1P2
	LOC101929549
	PROCA1
	LIN37
	SULT1A4
	SULT1A3
	MED14OS
	TMEM262
	ABCF2
	PAX8
	DSG3
	GHRL
	SRCRB4D
	RNF40
	AVEN
	FAM231D
	LOC100506472
	MIR1909
	ST8SIA6-AS1
	GJB7
	PSMC2
	UQCRBP1
	CCL2
	TMEM191A
	LINC00113
	GSTM4
	CPT1B
	DUSP18
	ANKHD1-EIF4EBP3
	SH2D7
	C1orf100
	UST
	PDZD11
	RNF166
	IQCK
	LEPR
	NHEJ1
	DICER1-AS1
	NOD1
	LINC01169
	DISC1FP1
	C6orf99
	LAMC2
	LOC440896
	CATIP-AS1
	LOC389033
	ABHD16A
	SOX18
	C4A
	ZDHHC8
	CROCCP2
	C2orf15
	TIRAP
	CCDC64B
	LOC100128361
	SLC35G2
	LOC101929829
	LOC101927468
	OCEL1
	SCO2
	ATG9B
	C14orf164
	SYDE2
	PCED1B-AS1
	MCEE
	LINC00881
	LINC00880
	PDIA5
	HRSP12
	CTC-436P18.1
	WTIP
	THAP8
	GABRA3
	LOC103171574
	XDH
	SCARNA12
	CCNJL
	LINC00928
	HIST1H2AK
	CD1D
	TANGO2
	HIST2H4B
	HIST2H4A
	EXO5
	SCN2B
	DLG1-AS1
	GLYR1
	C21orf67
	TMEM25
	COLEC12
	NAB2
	GLS2
	ALG1L2
	WDR89
	LOC101926963
	JAG1
	SMN2
	NBR2
	MIR3648
	SLC6A4
	RNF212
	MED28
	PARP9
	GTSE1-AS1
	ZCCHC7
	ZCCHC4
	CHADL
	C6orf136
	KDELR1
	AGTRAP
	MIR4687
	RTCA-AS1
	CSRP2
	ATP6V1F
	KIRREL3
	MGC72080
	LOC102724084
	SDHAF1
	CDA
	AACS
	NR1H3
	BTN3A1
	TIMM22
	ELF5
	FOXD3
	FAM183B
	TPRG1-AS2
	SIX4
	C3orf70
	C1QTNF1-AS1
	LYRM1
	ZNF581
	ZER1
	LPPR2
	ZSCAN12P1
	AKAP2
	CETN3
	LOC101927322
	SPAG16
	PIP5KL1
	TCL1A
	SLC22A18
	KDM8
	MDP1
	RAET1K
	FPR1
	DPF2
	SPDYE2
	KLF17
	TENC1
	LOC654841
	LOC388849
	SPSB3
	LOC100134868
	ATP13A1
	ATP13A2
	SNORA20
	SNORA26
	GAGE2A
	C21orf2
	RTCB
	MIR7161
	CAPN10
	IL15RA
	PTPRK
	GGTLC2
	WDR31
	PCDHB16
	EEF1DP3
	APC2
	SLC25A18
	SLC25A14
	SLC25A11
	TUBA3D
	TEX101
	TRIM61
	LCAT
	SERTAD3
	BIK
	REXO4
	TNFRSF1A
	C1orf213
	C1orf216
	CYP2F1
	LINC00265
	LOC100132111
	CTH
	LOC100506713
	PCOLCE-AS1
	CD40
	NUBPL
	GOLGA6L6
	ZNF295-AS1
	ULK4P3
	ZNF223
	ARHGAP8
	LINC00652
	SUCLG2-AS1
	POLR2D
	POLR2H
	TMEM238
	CTU2
	HCN1
	LOC100506100
	FSBP
	LOC100422556
	PRKCI
	LOC100505835
	NINL
	LOC103091866
	RABEPK
	IL6
	IL7
	RARA-AS1
	C5orf28
	C5orf27
	OR7E5P
	ZNF28
	RNF113A
	SLAMF7
	ESR2
	CHTOP
	C1QTNF2
	C1QTNF1
	CREB3L4
	PPAPDC2
	LOC100128398
	BPHL
	CHI3L2
	MYOT
	LINC01021
	LINC01023
	OR2A9P
	APOLD1
	RHOT1
	CCR7
	CATSPER2P1
	GLI4
	RGS20
	MRPL38
	SAA1
	PTCHD3
	ST3GAL3
	RBM43
	PPM1M
	GINS3
	C2
	SOCS1
	C6orf1
	NSUN5P2
	PTRHD1
	C4orf48
	ERAL1
	GTF2E1
	MIR3190
	CCDC71L
	GPR137
	SEMA3B-AS1
	CHURC1-FNTB
	LOC101927043
	GPR88
	HOXC13-AS
	LOC102723376
	IL10RB-AS1
	C9orf172
	TMEM114
	FAM138D
	GOLGA6L17P
	LTB
	TXNRD2
	CCDC47
	SIVA1
	MROH1
	DSC3
	CYP2B7P
	PILRB
	VDR
	MRPS30
	SNUPN
	MIR4665
	TAF12
	NR2F2-AS1
	LOC100289580
	LY6E
	SPATA25
	DEFB109P1
	MIR548H2
	TJP3
	RASD2
	THBS3
	MIR4257
	RAB37
	RAB36
	ARMC6
	RANGRF
	TMEM261
	LDHAL6B
	BDKRB1
	PACRG
	NOSTRIN
	ATP5SL
	DMBT1P1
	SLMO1
	DNAJC30
	C1QTNF9B
	ASH2L
	RGMB
	KRT18P55
	LINC00906
	LINC00909
	KRT81
	FRG2C
	H2AFB2
	MIR4435-1HG
	ELOVL7
	LOC285889
	CWF19L1
	OTUD3
	C17orf89
	STXBP5-AS1
	CNNM2
	PHF11
	GPR32
	DGCR6L
	MIR324
	HCG4B
	AANAT
	RNF144B
	GPX3
	MIR1236
	ST6GALNAC4
	HPS5
	MCHR2
	ZNF721
	TGIF2
	LOC152225
	MYO5A
	ACAP1
	ACAP2
	SELO
	TULP2
