# Supplementary material for: A splicing isoform of TEAD4 attenuates the Hippo–YAP signalling to inhibit tumour proliferation
Source: Nat Commun. 2016 Jun 13;7:ncomms11840. doi: 10.1038/ncomms11840 (PMC4909989; doi:10.1038/ncomms11840)
Supplement: Supplementary Data 2 — The overlapped genes regulated by YAP, YAP/TEAD4-FL, YAP/TEAD4-S, and YAP/RBM4. [file ncomms11840-s3.xlsx]

## Sheet: Sheet1
The overlapped genes regulated by YAP, YAP/TEAD4-FL, YAP/TEAD4-S, and YAP/RBM4
#gene_id	YAP	YAP/TEAD4-FL	YAP/TEAD4-S	YAP/RBM4
RPSAP52	2.92427	3.2854	2.70548	2.867
EIF3C	2.87741	3.13971	2.57955	2.48079
HAUS7	2.35885	2.06848	0.736966	0.521237
NDC80	2.21299	2.94145	2.69539	2.81203
LOC101928008	2.19438	3.34259	2.07764	2.50168
CDC20	2.14835	2.55691	1.81404	2.04802
MTFR1L	2.09176	2.24828	1.76788	1.8365
KIFC1	2.06241	2.11412	1.58496	1.60245
PSRC1	1.99484	2.28011	1.43296	1.22386
AKR7A2P1	1.9736	2.23804	1.21924	1.59775
SLC35G6	1.94166	2.17772	1.09366	1.05184
GBX2	1.87687	2.00078	1.37034	1.45801
GNB3	1.84731	1.80735	1.15436	1.18751
LOC283038	1.71916	1.67722	0.283307	-0.0985638
SAPCD2	1.67964	1.89341	1.04134	1.24262
CDK5	1.62149	2.16816	0.840934	1.0391
C1orf85	1.62124	1.42999	0.0968615	-0.287282
PDCL3	1.62071	1.84022	0.903785	1.30004
UBE2T	1.61261	2.59246	1.41423	1.61681
SGOL1-AS1	1.58378	1.47027	0.917668	0.72566
CCDC94	1.57498	2.25888	1.16882	1.4783
MYBL2	1.57489	1.88327	0.99497	0.71198
CHAF1A	1.55656	2.40551	1.13289	1.03336
LINC00408	1.48727	2.61471	1.23704	1.35252
NOSTRIN	1.46443	1.32413	0.274916	0.0218594
LEKR1	1.40881	3.43664	1.29177	1.81444
POLD1	1.33966	1.78546	0.678072	1.06162
DSCR8	1.32604	1.4946	0.309509	0.466907
CCNB1	1.29186	2.1892	1.18494	1.08784
RARG	1.20945	2.48382	1.69349	1.77479
DNLZ	1.19847	2.2862	1.50677	1.50677
R3HCC1	1.19758	1.32193	0.642739	0.706869
PCNA	1.19745	3.2967	2.41504	2.29474
SPDL1	1.1964	2.48113	1.08746	0.712718
TMEM161B-AS1	1.18474	1.67906	0.550389	0.506668
TFRC	1.16534	1.38642	0.847997	0.492769
LOC285626	1.16193	1.10748	0.799362	0.67508
CCDC61	1.15839	1.02441	0.573427	0.502211
NARFL	1.12979	1.52279	0.984331	0.991067
DDX39B	1.1287	1.48052	0.940365	1.04378
H2AFX	1.11743	2.0486	1.18958	1.27538
OGG1	1.08	1.25154	0.575288	0.485169
UNC119	1.074	1.29845	0.50696	0.171611
BIRC5	1.06279	0.898997	0.396955	0.320901
CEP55	1.04293	1.19868	0.93565	1
DDX54	1.0305	0.87917	0.396422	0.344926
CTXN1	1.03033	1.62394	0.79857	1
TRIP13	1.02595	1.96506	0.666719	0.990446
LIG1	1.02375	1.35865	0.823367	1
FANCD2OS	1.01718	1.20979	0.588069	0.627321
MKI67	1.01386	1.72634	0.948976	1.09172
MPP1	0.992306	1.79856	1.14585	1.2136
E2F1	0.937716	2.23396	0.508464	0.708234
PCGF1	0.937479	1.42626	0.510058	0.712281
GTPBP6	0.936163	1.08569	0.594976	0.294977
TYK2	0.934037	1.19566	0.152809	0.665931
DNAH11	0.928565	1.34269	0.772488	0.8151
TUBB3	0.919599	1.0648	0.32347	0.555439
MBD2	0.915388	1.18138	0.174652	0.255915
TLCD1	0.912874	1.06163	0.388715	0.647162
LINC00987	0.910097	1.01358	0.52364	0.229516
RAB8A	0.898801	1.64869	0.789965	0.993002
ZNF581	0.880947	1.51921	-0.488286	0.19977
TUBA1B	0.880254	1.33392	0.912371	0.906713
CDC23	0.867026	1.30367	0.471752	0.488017
FOXD4L5	0.865442	1.01987	0.489933	0.701573
PHF14	0.861172	1.7116	1.47974	1.77097
LY6K	0.860712	1.45943	0.00395801	0.590237
DIAPH3-AS1	0.840184	1.10798	0.435324	0.197867
TRHR	0.835673	1.33976	-1.0635	-2.9
RBMX	0.832527	1.15097	0.706469	0.857838
RIPPLY2	0.829115	1.60276	-0.0232074	0.635236
ERH	0.814246	1.04102	0.692895	0.558865
HEBP2	0.808881	1.20279	0.0956119	0.489238
PUS1	0.804019	1.07308	0.55239	0.659629
UBE2A	0.79213	1.14877	0.193797	0.506021
CINP	0.787205	1.42464	0.968136	0.799329
HMGN2	0.776579	1.21456	0.827655	0.841682
SLC29A1	0.77444	1.77444	1.11548	1.25457
MORC2	0.769516	1.08004	-0.0592972	0.288626
DVL2	0.764941	1.47312	0.581596	0.862496
LOC101928136	0.730583	1.31916	0.633964	0.451607
PTMA	0.724941	1.17176	0.487316	0.606227
FLNC	0.720518	1.04032	0.38255	0.680989
LMNB1	0.716207	1.64739	1.09265	0.811555
CLIP3	0.693897	1.43923	0.0582146	0.311708
March3	0.689518	1.36649	0.191761	-0.212994
SPAG7	0.688316	1.01389	0.245702	0.492524
IDH3B	0.679822	1.46198	0.508256	0.840976
WDR34	0.672933	1.62262	0.952802	1.11315
PKMYT1	0.65971	1.03323	0.343808	0.0228336
MIR645	0.654106	-0.151223	-24.4305	-24.4305
BAG3	0.652252	1.07342	0.695827	0.83333
DEK	0.633263	1.07836	0.389541	0.235065
MBNL1-AS1	0.625442	1.51896	0.307784	0.675871
UNC50	0.623146	2.01649	0.833181	0.716928
CDCA3	0.62234	1.84737	0.739236	0.834683
LNX1-AS2	0.620967	1.48245	-0.32584	0.299886
ADPGK	0.620808	1.68993	0.647119	0.849508
APBA3	0.620411	0.918804	-0.338169	0.243766
TRIM17	0.617893	0.406817	-0.295243	-0.474539
INCENP	0.616959	1.07417	0.415037	0.287098
KCNV2	0.616953	0.913346	-0.488017	0.1991
CDKN3	0.616671	2.14095	1.27563	1.39785
OVOL3	0.616671	1.42582	1.07952	1.03328
PHF5A	0.615336	2.30028	1.99231	2.20363
COA3	0.614895	1.51525	-0.230734	0.194912
ELAC2	0.614878	1.0326	0.290256	0.491303
ACOT9	0.613942	1.51206	0.826935	0.685891
HCST	0.613488	0.423324	-1.49476	-1.28582
UNC93B1	0.613182	1.18293	0.39079	0.59561
WRAP53	0.610053	1.4245	0	0.202105
MRPL11	0.606336	1.80633	0.8468	1.25434
PRMT5	0.596458	1.37629	0.342555	0.452068
UHRF1	0.587468	1.00075	0.288138	0.0875513
MCC	0.584235	1.00979	0.298605	0.556306
HMGB2	0.552921	1.33777	0.455104	0.723672
DBF4B	0.550197	1.99354	0.770074	0.770074
POLR2A	0.514573	1.09622	0.173868	0.494535
CASC10	0.503574	1.53385	-0.281413	-0.0797791
ID3	0.501194	1.2688	0.715724	0.869416
CAV1	0.487294	1.02806	0.719425	0.711462
LSM5	0.477047	1.00487	-0.049582	0.0193653
TUBB	0.475024	1.08679	0.459929	0.529922
CHORDC1	0.469485	1.25798	0.0689474	-0.159871
PUS7	0.431193	1.18858	0.253617	0.327981
PRKAR1B	0.430016	1.05506	0.632533	0.468116
CKAP2	0.426442	1.7909	0.676162	0.79531
MOB1A	0.425926	0.840963	-0.682938	-0.116287
FOXD2	0.420012	0.921231	-0.360382	-0.547134
NLRP2	0.411195	1.98844	1.30339	0.904843
ST7-AS1	0.407543	1.06039	0.243593	0.125219
EP400NL	0.405713	1.38634	0.794341	0.649723
CSNK2A3	0.402965	2.18057	1.93441	2.03953
LOC100129138	0.396944	1.00211	-0.0782376	0.133267
CHCHD1	0.393613	1.35423	0.508094	0.362192
ZWINT	0.390315	1.80935	0.15899	0.498375
ANXA1	0.384922	1.1618	0.0754426	0.333424
LINC01271	0.359174	2.07549	0.115778	0.597174
USP13	0.356144	0.678072	-0.343732	0.0229004
SLFNL1	0.351903	2.28708	-0.186963	0.471698
SNHG22	0.350186	2.5366	1.00791	1.12156
TIMM13	0.349334	1.83532	0.826984	1.12306
SDHC	0.347554	1.18649	0.699246	0.779761
DDT	0.34715	1.43986	0.820059	0.940599
HEATR2	0.34034	1.12461	0.0897967	0.35766
TIPARP-AS1	0.328172	1.18873	-0.193142	0.110387
EFCAB13	0.322617	0.392481	-0.530897	-0.655524
HNRNPD	0.322321	1.07412	0.565862	0.647072
CENPF	0.29956	1.88022	0.740133	0.849757
KIAA1462	0.297494	1.6032	0.0326662	0.0433926
RBM17	0.295456	1.40046	0.547488	0.436318
DEXI	0.294312	0.908948	-0.353147	-0.61168
PTTG1	0.294183	2.19452	1.6105	1.38904
SF3A2	0.293577	1.53471	0.564016	0.681723
LOC101927911	0.284453	1.84462	-0.106915	-0.101235
NOP56	0.279311	1.23444	0.253028	0.111825
KIF20A	0.27684	1.31079	0.392317	0.433987
SCMH1	0.252166	1.47724	0.144817	0.452081
HNRNPK	0.247654	1.12279	0.403736	0.571623
FASN	0.243926	1.50473	0.514362	0.676225
NDUFA3	0.242036	1.23654	-0.145115	0.3796
SH3RF3-AS1	0.231396	1.08514	-0.722775	-0.325498
TXNRD1	0.228498	1.01093	0.361293	0.476895
NDUFV1	0.218588	0.863244	-0.178468	0.176558
FBXO18	0.217947	1.03074	0.0735566	-0.0178664
MST1	0.214594	0.53574	-1.09371	-0.335603
LINC00861	0.20407	1.03027	-0.116752	0.23472
SPRYD4	0.203073	0.552081	-0.607683	-0.0668513
NSMCE4A	0.200964	0.593494	-0.683215	-0.288936
MRPS28	0.20057	0.837088	-0.490326	-0.291682
SOX13	0.194573	1.23118	0.311087	0.464333
SRM	0.156378	1.66474	1.13505	1.38007
PYGL	0.145794	0.914932	-0.441838	0.113433
UXT	0.1453	1.32129	0.590261	0.658432
RRM1	0.131245	1.93681	1.02046	0.485427
RQCD1	0.123829	1.25507	0.202817	0.61193
C1QBP	0.11634	1.08742	0.458139	0.540148
CTCF	0.103311	0.948699	-0.276961	0.0495395
ID1	0.0967679	0.853996	-0.650918	-0.222843
KRT18	0.0901087	0.974255	-0.288943	0.0706501
TRMT1	0.0860139	1.04603	-0.387402	-0.0810147
IFT20	0.0751526	1	0.342942	0.176027
C1orf186	0.0726453	1.23107	-0.0800736	0.239705
MNS1	0.059501	0.360882	-0.672615	-0.742037
TTC21B	0.0501858	0.495725	-0.504275	-0.26559
PARP9	0.0499049	0.0571004	-0.985142	-0.997016
KIF2A	0.0467942	1.01577	0.652077	0.641952
IGFBP3	0.0291463	1.06086	0.316027	0.482152
SNAR-B2	0	22.1143	0	0
SNAR-B1	0	22.1143	0	0
C8orf37-AS1	0	21.9777	0	0
MIR8078	0	25.1991	0	0
MIR5093	0	23.9352	0	0
SNORA70F	0	22.7056	0	0
GAGE12I	0	22.741	0	0
MIR658	0	23.9352	0	0
SNORA70B	0	22.7286	0	0
SNORD35A	0	24.9855	0	0
SNORD86	0	23.8997	0	0
SNORA25	0	22.7776	0	0
SNORA45A	0	22.8288	0	0
SCARNA9	0	22.2419	0	0
MIR1304	0	24.5333	0	0
MRPL4	-0.00579785	1.51987	0.0933505	0.695089
CLUH	-0.00863892	0.915763	-0.243359	0.0549262
SMPD1	-0.0341079	0.62922	-0.493539	-0.164038
FGF11	-0.0376704	0.966141	-1.62263	-0.577545
C21orf59	-0.049213	1.17383	-0.15788	0.162084
LOC153684	-0.0797724	0.729384	-0.53317	-0.287518
GAPDHS	-0.0832258	0.434068	-0.594102	-0.155613
ZNF207	-0.0833026	0.962619	0.107765	-0.163689
SMARCC1	-0.0836579	1.02351	0.59172	0.741024
RNF44	-0.101538	1.28217	-0.0211646	0.498375
NTN4	-0.113657	2.97241	0.184425	0.966833
PCYT2	-0.116365	0.401667	-0.882477	-0.606416
HDDC2	-0.119464	1.68937	1.19205	1.30075
PCBD1	-0.120798	0.687456	-0.352672	-0.14943
COA4	-0.121113	0.345429	-0.743255	-0.539984
KNSTRN	-0.125531	1.26887	0.989946	1.08746
TMEM11	-0.145198	0.648351	-0.655736	-0.48134
CCDC34	-0.16132	1.57646	0.44649	0.650093
TNNI1	-0.166897	0.458329	-0.724893	-0.222392
POTEF	-0.187969	0.855718	-0.558565	-0.264675
MRPL33	-0.190684	1.03969	0.134824	0.298579
TMEM253	-0.191729	1.77681	0.690045	0.49
PPT2	-0.196756	0.92024	0.583045	0.813091
MYC	-0.200264	0.789514	-0.220781	0.110136
NOLC1	-0.225435	0.946331	0.148148	0.320306
HMGB3	-0.230954	1.89604	0.893741	0.748868
YBEY	-0.232977	1.16146	-0.423499	-1.01271
SPAG8	-0.241555	-0.0931094	-1.48904	-1.59401
VBP1	-0.257798	1.28652	0.694374	1.05994
ACTL6A	-0.264485	0.647235	-0.490268	-0.100054
MAPRE1	-0.270282	0.747444	-0.0332433	0.296064
GTF3C6	-0.275098	1.01466	0.176834	0.175831
SMN2	-0.280552	1.26096	-21.1457	-21.1457
CCDC127	-0.285216	0.280283	-0.774636	-0.636439
GBAS	-0.288676	1.09054	0.41877	0.413168
PRKRIR	-0.291655	0.843697	0.0630098	0.269461
CRNDE	-0.291889	1.35581	-0.257332	-0.602929
HSD17B12	-0.292909	0.79198	0.610229	0.759224
SSBP4	-0.295397	0.783189	0.453554	0.46201
LIMA1	-0.296393	1	-0.14439	0.282934
UFSP2	-0.30201	0.22259	-0.702343	-0.939061
DBNDD2	-0.337488	0.914095	-0.16178	-0.0295324
PRPF40A	-0.348948	0.771489	0.546894	0.748193
GGCT	-0.360311	0.685402	0.261903	-0.0934109
FOXRED1	-0.363691	0.729103	-0.131245	-0.0972972
ETFA	-0.369025	0.938599	0.659798	0.634206
LSM14A	-0.373975	0.827232	0.39502	0.308996
GMEB2	-0.379153	0.729251	-0.169925	-0.0193653
CDCA8	-0.379704	1.64338	1.32431	1.8226
NSDHL	-0.380822	0.841571	0.199123	0.0342157
FBXO46	-0.382022	0.989946	-0.136502	0.183222
SNRPE	-0.383527	0.836319	0.183514	0.195487
VPS25	-0.383559	-0.0430687	-1.07624	-0.703759
ATP13A1	-0.383647	0.881774	-1.69131	-0.4825
HMOX1	-0.384143	0.684498	-0.353897	-0.153044
G6PC3	-0.384341	1.29373	0.970616	1.16993
LRR1	-0.384392	0.712801	-0.535686	-0.704725
SNHG15	-0.38529	1.8392	-0.492205	0.294621
POP5	-0.385654	0.304006	-0.913585	-0.618751
HOXB8	-0.385981	1.79667	0.213658	0.298713
WRAP73	-0.386058	2.00626	0.0852473	0.875609
POLR3E	-0.392007	0.977438	-0.0150022	0.363123
PROZ	-0.427925	0.349534	-1.14362	-0.687393
NDUFB9	-0.443255	0.896581	0.508172	0.425578
WBP11	-0.449365	0.54859	-0.655501	-0.664962
WDR3	-0.457682	1.05497	0.238312	0.324727
GOLGA6L5P	-0.46105	0.275916	-0.82362	-0.708143
DHX33	-0.463567	0.833856	-0.295331	-0.11456
IFRD2	-0.4692	0.709257	0.124294	-0.202747
ELOVL2	-0.485427	1.06054	-0.0761717	-0.165809
LOC101929319	-0.500429	0.182765	-1.324	-1.50043
KCNN2	-0.505171	-0.107993	-1.04677	-0.680074
SIPA1	-0.511735	0.319717	-0.907996	-0.743609
TTC18	-0.514573	0.571862	0.263034	0.610812
RAN	-0.535667	0.708134	0.0199207	0.171467
TNFRSF13B	-0.536795	-0.00297157	-1.15003	-0.775065
LINC00488	-0.537266	-0.0293938	-1.09262	-0.922125
SPAG5	-0.53952	0.90766	0.435095	0.710173
TFAP4	-0.540568	1.50779	0.78136	1.20945
UNG	-0.548011	0.664397	-0.204358	-0.150492
UCHL3	-0.553768	0.961384	0.0516225	-0.0345731
EXOSC5	-0.55528	1.12829	-0.203055	-0.139083
BLK	-0.557156	1.02569	-0.576349	0.0633789
CMIP	-0.577507	0.548799	0.14901	0.336308
MMADHC	-0.604674	1.16086	0.455868	0.603913
NOP58	-0.606012	0.995815	-0.0967919	-0.132997
MFAP2	-0.609586	1.00443	-0.492547	0.0735566
HAS2-AS1	-0.622859	0.39079	-1.2609	-0.742915
TOR3A	-0.630766	0.593841	0.25634	0.371817
ARPC4-TTLL3	-0.644496	0.528625	-0.670317	-0.332196
RNF114	-0.651196	0.424256	-0.622437	-0.419154
NFU1	-0.656046	1.71741	-0.0759489	0.731406
BZW2	-0.663235	0.75116	0.577378	0.864117
TSG101	-0.666321	0.335805	0.12083	0.0212948
CPNE7	-0.667131	1.18043	-0.11423	0.300808
TMED5	-0.66961	0.388271	-0.644519	-0.335919
FBXO7	-0.68987	0.543014	0.0129973	0.200782
FMNL2	-0.701216	0.616671	-0.139988	-0.153728
DPM2	-0.703868	1.69057	0.650416	0.851037
GRAPL	-0.705978	1.39276	-1.81197	-1.8714
DPP3	-0.707218	0.69488	0.123777	0.196397
SEC61G	-0.707659	1.20549	0.631416	0.833522
GPR32	-0.727474	1.96384	-1.85086	-0.570749
WDR20	-0.729855	0.265705	-0.883407	-0.979525
NME1	-0.732763	1.41662	-0.525438	-0.559926
TSSC1	-0.762011	0.309328	-0.0237161	0.257798
TSR2	-0.764045	0.723188	0.128261	0.258556
UBA2	-0.788334	0.537894	0.103093	0.263034
RIOK1	-0.800391	0.971803	0.211716	0.297523
HOXA11	-0.80487	1.4783	-1.17991	-0.297266
MED25	-0.819428	0.567989	-0.496607	-0.124151
RPS13	-0.819806	0.403744	-0.0841377	0.142421
LOC100506071	-0.824584	0.231195	-1.22258	-0.662593
PARK7	-0.831318	0.68226	0.204063	0.578237
COG8	-0.835076	0.379663	-0.426733	-0.354747
FAM92B	-0.838456	0.550364	-0.185824	-0.0844746
LINC00539	-0.842509	0.363856	-0.491808	-0.422291
SLC1A6	-0.84995	0.32855	-0.198514	-0.163108
AAGAB	-0.851677	0.958045	-0.250227	-0.622195
NAV2-AS5	-0.854149	0.109731	-0.894338	-0.620477
PWWP2B	-0.867896	0.49317	0.158904	0.548268
FAM13A	-0.890177	0.896529	-0.615857	-0.641057
ZNF565	-0.902703	0.119086	-0.104337	0.155689
MRPS35	-0.931791	0.197754	-0.195745	-0.104879
POLR1C	-0.943628	0.208011	-0.452349	-0.304308
NDUFA7	-0.955846	0.0968958	-0.0702575	0.128605
ANKRD54	-0.958777	0.257798	-0.958777	-0.699134
CCS	-0.961006	1.84084	1.2448	1.45042
SPA17	-0.964811	0.252607	-0.488101	-0.872244
RPP25L	-0.966447	1.5736	0.921526	0.44859
MIR3190	-0.96887	-1.74499	-27.4394	-27.4394
PTS	-0.970735	0.370759	0.0379295	0
PPP2R3C	-0.973033	0.16285	-1.07448	-0.920566
RPIA	-0.973033	0.953904	0.096508	0.448668
ZNF214	-0.973528	0.511899	-0.271072	-0.177459
ZCCHC9	-0.991335	0.973689	-0.151038	0.0385885
DDX11	-1.00774	1.56424	0.633015	0.968805
SLC2A1-AS1	-1.0369	0.132195	-0.802808	-0.777608
GPR39	-1.03968	-0.0286231	-1.71332	-1.87222
WNT2B	-1.04757	-0.160694	-1.23676	-0.953953
HSPA1A	-1.05295	-0.149725	-0.980021	-0.870358
LYPLA1	-1.06667	0.427779	-0.0329504	0.0637256
ZNF586	-1.0679	-0.162173	-0.324002	-0.288125
SCAF4	-1.07654	-0.437131	-0.620477	-0.396159
Sept5	-1.16314	1.5041	0.264546	0.226276
LINC00116	-1.16993	1.30077	-0.145263	0.142019
IMP3	-1.18677	0.201634	-2.29639	-2.08489
RPP40	-1.19078	-0.0487593	-1.69826	-1.09456
TIMM21	-1.19265	1.35252	-0.719892	-0.0999958
IFT52	-1.19669	0.839327	-0.297386	-0.802061
PPP3CA	-1.20678	-0.262178	-0.385378	-0.20678
AZI2	-1.23419	-0.0821858	-0.774255	-0.758269
ELL2	-1.24101	0.161681	-0.110477	0.198414
CCNE2	-1.24793	-0.0227527	-0.421207	-0.480101
MFAP1	-1.25634	0.466531	-0.143949	0.110306
BVES-AS1	-1.2566	-0.160736	-1.15047	-1.16074
RPS27L	-1.2589	0.162305	-0.390331	-0.161401
LOC653712	-1.26076	0.812215	0.125057	0.225634
ZMYND11	-1.28493	-0.0730148	-0.403839	-0.00751405
CDKN1B	-1.31002	0.114864	-0.417697	-0.146699
COX7A2	-1.38386	0.926637	0.507768	0.798669
JAZF1	-1.38628	0.0429263	-0.224815	0.147154
CD9	-1.38813	1.58016	0.313275	0.618129
EIF1B	-1.3887	1.00723	0.317572	0.294113
RPS6KB2	-1.38904	0.25573	0.0931094	0.375145
ELOF1	-1.39095	0.929064	-0.182273	-0.474539
LSM12	-1.39417	-0.241683	-0.500339	-0.448808
LOC100303749	-1.3995	0.808099	-0.399497	-0.206852
RPL21P44	-1.41088	-0.265537	-0.484177	-0.456466
LOC101929524	-1.41504	2.78485	-0.777608	-0.549339
WDR72	-1.41633	-0.45846	-0.640458	-0.496356
MTFR1	-1.45686	1.47434	0.507342	0.90414
IDI1	-1.46111	0.295145	-0.0670342	0.010042
PKIB	-1.46906	0.815949	0.323025	-0.120056
CYP2R1	-1.47143	-0.157325	-1.25462	-0.788496
CASC11	-1.47777	1.29403	-0.24625	-0.577309
TMEM30A	-1.4899	-0.206107	-0.5025	-0.434524
HTATIP2	-1.48997	0.257569	-0.611645	-0.486434
RUFY3	-1.49154	0.52621	-0.381563	-0.0675981
ARL8A	-1.50447	1.25414	0.0971687	0.627683
TAP2	-1.53777	0.285139	-0.382286	0.0669584
GLUD1P7	-1.5532	-0.455423	-2.14233	-1.58402
SIRT6	-1.55475	0.236499	-0.138776	-0.0518079
RRAGA	-1.55544	-0.0808678	-0.489228	-0.136419
MAGEB2	-1.60898	-0.158065	-0.39253	-0.188762
TIMM17A	-1.60968	-0.0607917	-0.599038	-0.773611
NCK2	-1.62272	0.886518	-0.0709218	0.645771
KCNQ5-AS1	-1.6256	0.756865	-0.154975	-0.154975
APITD1	-1.67557	1.02487	0.350907	0.933682
CETN2	-1.70823	0.838987	0.186413	0.197301
TMEM50A	-1.71081	-0.0924209	-0.727813	-0.705182
GPR108	-1.76506	0.094599	-0.43666	-0.401588
RPUSD3	-1.91534	0.577014	0.196109	0.750771
NXT1	-1.96806	0.840801	-0.268428	-0.171271
ST3GAL4-AS1	-1.97575	-0.162521	-0.75336	-0.550447
CTB-7E3.1	-2.03004	-0.449948	-0.965914	-0.566644
RAB40C	-2.07936	-0.373643	-1.12295	-0.835051
PPIL3	-2.14632	0.425072	-0.345927	0.263645
DECR1	-2.183	0.617577	-0.125057	0.366038
ALG3	-2.22045	0.658963	-0.290156	0.170574
ABCC5	-2.24793	2.69459	-0.13245	0.0740006
TMEM51	-2.25117	-0.36331	-0.75959	-0.340174
PPIH	-2.37964	0.173065	-0.439765	-0.470791
TACO1	-2.56119	-0.332753	-0.663764	-0.458833
RASL10A	-2.5656	0.130397	-1.65486	-1.8696
FAM155A	-2.65711	0.419429	-0.207805	-0.593786
FGGY	-2.69531	0.248108	-0.588393	0.513545
PSMB9	-2.71406	0.424793	-0.490254	0.29579
NDNL2	-2.7537	-0.0557281	-0.545113	0.0898376
LRRC8D	-2.75899	0.203533	-1.07861	-0.874469
FKBP6	-2.76787	-1.07006	-1.47579	-1.23299
TSPAN17	-2.8215	0.549339	-0.613391	-0.0501235
POLR2K	-2.96347	0.67315	-0.0759489	0.376376
ATP6V1E1	-3.40939	-0.158754	-0.992744	-0.103004
TXLNGY	-3.50383	-0.347321	-1.25274	-0.803386
ZNF678	-4.33787	0.959811	-0.159066	0.569021
PAM16	-4.81723	0.821067	-0.133965	0.958064
SMIM2-IT1	-20.1332	1.43063	-20.1332	-20.1332
GAL	-20.3321	1.29546	-20.3321	-20.3321
FAM224A	-21.2066	0.83936	-21.2066	-21.2066
PMS2P4	-21.2419	0.70044	-3.56188	-0.361739
LOC101929760	-21.3538	1.16032	-1.49623	0.711988
PSMG4	-22.2535	0.420078	-2.49005	0.516015
NPIPA5	-23.989	-1.63791	-4.74711	-0.323012
SNORD104	-25.8545	-0.160031	-25.8545	-25.8545
